# Supplementary material for: Vaccine Breakthrough Infections by SARS-CoV-2 Variants after ChAdOx1 nCoV-19 Vaccination in Healthcare Workers
Source: Vaccines (Basel). 2021 Dec 31;10(1):54. doi: 10.3390/vaccines10010054 (PMC8778656; doi:10.3390/vaccines10010054)
Supplement: Supplementary file 1 [file vaccines-10-00054-s001.zip]

Archive with 1 entries (1 files):
- vaccines-1522707-supplementary.pdf
